# Supplementary material for: Quantitative Super-Resolution Imaging for the Analysis of GPCR Oligomerization
Source: Biomolecules. 2021 Oct 12;11(10):1503. doi: 10.3390/biom11101503 (PMC8533726; doi:10.3390/biom11101503)
Supplement: Supplementary file 1 [file biomolecules-11-01503-s001.zip]

Archive with 1 entries (1 files):
- biomolecules-1386753-supplementary.pdf
